# Supplementary material for: Neurobehavioral Signatures of Epileptogenesis: Molecular Programs, Trait-like Phenotypes, and Translational Biomarkers Beyond Seizures
Source: Int J Mol Sci. 2026 Mar 9;27(5):2511. doi: 10.3390/ijms27052511 (PMC12985557; doi:10.3390/ijms27052511)
Supplement: Supplementary file 1 [file ijms-27-02511-s001.zip]

Archive with 1 entries (1 files):
- ijms-4192059-supplementary.pdf
